# Supplementary material for: Effects of 12 Weeks of Hypertrophy Resistance Exercise Training Combined with Collagen Peptide Supplementation on the Skeletal Muscle Proteome in Recreationally Active Men
Source: Nutrients. 2019 May 14;11(5):1072. doi: 10.3390/nu11051072 (PMC6566884; doi:10.3390/nu11051072)
Supplement: Supplementary file 1 [file nutrients-11-01072-s001.zip]

Archive with 2 entries (2 files):
- Supplement Table S1.xlsx
- Supplement Table S2.xlsx
