# Supplementary material for: Effects of 12 Weeks of Hypertrophy Resistance Exercise Training Combined with Collagen Peptide Supplementation on the Skeletal Muscle Proteome in Recreationally Active Men
Source: Nutrients. 2019 May 14;11(5):1072. doi: 10.3390/nu11051072 (PMC6566884; doi:10.3390/nu11051072)
Supplement: Supplementary file 1 [file nutrients-11-01072-s001.zip › Supplement Table S1.xlsx]

## Sheet: Table S1
Condition:	COL3 vs COL1								Condition:	PLA3 vs PLA1
Analysis Type:	PANTHER Overrepresentation Test (Released 20190417)								Analysis Type:	PANTHER Overrepresentation Test (Released 20190417)
Annotation Version and Release Date:	Reactome version 65 Released 2019-03-12								Annotation Version and Release Date:	Reactome version 65 Released 2019-03-12
Analyzed List:	Client Text Box Input (Homo sapiens)								Analyzed List:	Client Text Box Input (Homo sapiens)
Reference List:	Homo sapiens (all genes in database)								Reference List:	Homo sapiens (all genes in database)
Test Type:	FISHER								Test Type:	FISHER
Correction:	FDR								Correction:	FDR
Reactome pathways	Homo sapiens - REFLIST (20996)	Client Text Box Input (220)	Client Text Box Input (expected)	Client Text Box Input (over/under)	Client Text Box Input (fold Enrichment)	Client Text Box Input (raw P-value)	Client Text Box Input (FDR)		Reactome pathways	Homo sapiens - REFLIST (20996)	Client Text Box Input (44)	Client Text Box Input (expected)	Client Text Box Input (over/under)				Client Text Box Input (fold Enrichment)	Client Text Box Input (raw P-value)	Client Text Box Input (FDR)
vRNP Assembly (R-HSA-192905)	2	2	.02	+	95.44	6.33E-04	6.91E-03
HSF1 activation (R-HSA-3371511)	12	5	.13	+	39.77	6.40E-07	1.15E-05
TFAP2A acts as a transcriptional repressor during retinoic acid induced cell differentiation (R-HSA-8869496)	5	2	.05	+	38.17	2.17E-03	2.04E-02		Metabolism (R-HSA-1430728)	2061	16	4.32	+	3.70	0.00000217	0.00475	3.7	2.17e-06	0.00475
Attenuation phase (R-HSA-3371568)	14	5	.15	+	34.08	1.18E-06	1.98E-05		Citric acid cycle (TCA cycle) (R-HSA-71403)	22	3	0.05	+	65.07	0.000019	0.0208	65.07	1.9e-05	0.0208
Uptake and function of diphtheria toxin (R-HSA-5336415)	6	2	.06	+	31.81	2.88E-03	2.60E-02		The citric acid (TCA) cycle and respiratory electron transport (R-HSA-1428517)	173	5	0.36	+	13.79	0.0000341	0.0249	13.79	3.41e-05	0.0249
HSF1-dependent transactivation (R-HSA-3371571)	24	8	.25	+	31.81	9.99E-10	9.12E-08
Uptake and function of anthrax toxins (R-HSA-5210891)	7	2	.07	+	27.27	3.67E-03	3.23E-02
Aryl hydrocarbon receptor signalling (R-HSA-8937144)	7	2	.07	+	27.27	3.67E-03	3.22E-02
Striated Muscle Contraction (R-HSA-390522)	36	9	.38	+	23.86	7.54E-10	8.26E-08
Histidine catabolism (R-HSA-70921)	8	2	.08	+	23.86	4.56E-03	3.81E-02
Prefoldin mediated transfer of substrate to CCT/TriC (R-HSA-389957)	27	6	.28	+	21.21	1.02E-06	1.74E-05
AUF1 (hnRNP D0) binds and destabilizes mRNA (R-HSA-450408)	54	11	.57	+	19.44	6.36E-11	9.95E-09
Formation of tubulin folding intermediates by CCT/TriC (R-HSA-389960)	25	5	.26	+	19.09	1.32E-05	1.90E-04
CREB phosphorylation through the activation of CaMKII (R-HSA-442729)	15	3	.16	+	19.09	8.00E-04	8.55E-03
Vpu mediated degradation of CD4 (R-HSA-180534)	52	10	.54	+	18.35	7.87E-10	8.21E-08
Vif-mediated degradation of APOBEC3G (R-HSA-180585)	53	10	.56	+	18.01	9.27E-10	9.23E-08
Negative regulation of NOTCH4 signaling (R-HSA-9604323)	53	10	.56	+	18.01	9.27E-10	8.83E-08
Sema3A PAK dependent Axon repulsion (R-HSA-399954)	16	3	.17	+	17.89	9.43E-04	9.79E-03
MAP3K8 (TPL2)-dependent MAPK1/3 activation (R-HSA-5684264)	16	3	.17	+	17.89	9.43E-04	9.74E-03
Cooperation of Prefoldin and TriC/CCT in actin and tubulin folding (R-HSA-389958)	32	6	.34	+	17.89	2.43E-06	3.86E-05
FBXL7 down-regulates AURKA during mitotic entry and in early mitosis (R-HSA-8854050)	55	10	.58	+	17.35	1.27E-09	1.07E-07
SCF-beta-TrCP mediated degradation of Emi1 (R-HSA-174113)	55	10	.58	+	17.35	1.27E-09	1.03E-07
Post-chaperonin tubulin folding pathway (R-HSA-389977)	22	4	.23	+	17.35	1.41E-04	1.79E-03
Regulation of activated PAK-2p34 by proteasome mediated degradation (R-HSA-211733)	50	9	.52	+	17.18	9.43E-09	4.92E-07
The role of GTSE1 in G2/M progression after G2 checkpoint (R-HSA-8852276)	78	14	.82	+	17.13	6.77E-13	1.65E-10
Ras activation upon Ca2+ influx through NMDA receptor (R-HSA-442982)	17	3	.18	+	16.84	1.10E-03	1.12E-02
Unblocking of NMDA receptor, glutamate binding and activation (R-HSA-438066)	17	3	.18	+	16.84	1.10E-03	1.11E-02
Autodegradation of the E3 ubiquitin ligase COP1 (R-HSA-349425)	52	9	.54	+	16.52	1.28E-08	6.09E-07
Ubiquitin-dependent degradation of Cyclin D1 (R-HSA-69229)	52	9	.54	+	16.52	1.28E-08	5.96E-07
Ubiquitin-dependent degradation of Cyclin D (R-HSA-75815)	52	9	.54	+	16.52	1.28E-08	5.84E-07
Regulation of Apoptosis (R-HSA-169911)	53	9	.56	+	16.21	1.48E-08	6.63E-07
p53-Independent G1/S DNA damage checkpoint (R-HSA-69613)	53	9	.56	+	16.21	1.48E-08	6.50E-07
p53-Independent DNA Damage Response (R-HSA-69610)	53	9	.56	+	16.21	1.48E-08	6.37E-07
Ubiquitin Mediated Degradation of Phosphorylated Cdc25A (R-HSA-69601)	53	9	.56	+	16.21	1.48E-08	6.25E-07
NIK-->noncanonical NF-kB signaling (R-HSA-5676590)	59	10	.62	+	16.18	2.34E-09	1.76E-07
Regulation of RUNX3 expression and activity (R-HSA-8941858)	54	9	.57	+	15.91	1.71E-08	6.96E-07
Dectin-1 mediated noncanonical NF-kB signaling (R-HSA-5607761)	60	10	.63	+	15.91	2.70E-09	1.97E-07
SCF(Skp2)-mediated degradation of p27/p21 (R-HSA-187577)	60	10	.63	+	15.91	2.70E-09	1.91E-07
GLI3 is processed to GLI3R by the proteasome (R-HSA-5610785)	60	10	.63	+	15.91	2.70E-09	1.85E-07
Degradation of GLI2 by the proteasome (R-HSA-5610783)	60	10	.63	+	15.91	2.70E-09	1.79E-07
Degradation of GLI1 by the proteasome (R-HSA-5610780)	60	10	.63	+	15.91	2.70E-09	1.74E-07
Defective CFTR causes cystic fibrosis (R-HSA-5678895)	61	10	.64	+	15.65	3.11E-09	1.90E-07
Degradation of AXIN (R-HSA-4641257)	55	9	.58	+	15.62	1.98E-08	7.60E-07
Stabilization of p53 (R-HSA-69541)	56	9	.59	+	15.34	2.27E-08	8.30E-07
Hh mutants that don't undergo autocatalytic processing are degraded by ERAD (R-HSA-5362768)	56	9	.59	+	15.34	2.27E-08	8.17E-07
Cross-presentation of soluble exogenous antigens (endosomes) (R-HSA-1236978)	50	8	.52	+	15.27	1.44E-07	3.37E-06
Uptake and actions of bacterial toxins (R-HSA-5339562)	25	4	.26	+	15.27	2.18E-04	2.68E-03
Microtubule-dependent trafficking of connexons from Golgi to the plasma membrane (R-HSA-190840)	19	3	.20	+	15.07	1.46E-03	1.43E-02
RHO GTPases Activate ROCKs (R-HSA-5627117)	19	3	.20	+	15.07	1.46E-03	1.43E-02
Degradation of DVL (R-HSA-4641258)	57	9	.60	+	15.07	2.61E-08	8.93E-07
Regulation of ornithine decarboxylase (ODC) (R-HSA-350562)	51	8	.53	+	14.97	1.66E-07	3.70E-06
CDT1 association with the CDC6:ORC:origin complex (R-HSA-68827)	59	9	.62	+	14.56	3.41E-08	1.13E-06
Hh mutants abrogate ligand secretion (R-HSA-5387390)	59	9	.62	+	14.56	3.41E-08	1.12E-06
Oxygen-dependent proline hydroxylation of Hypoxia-inducible Factor Alpha (R-HSA-1234176)	66	10	.69	+	14.46	6.16E-09	3.37E-07
Transport of connexons to the plasma membrane (R-HSA-190872)	20	3	.21	+	14.32	1.67E-03	1.61E-02
Activation of NF-kappaB in B cells (R-HSA-1169091)	67	10	.70	+	14.24	7.01E-09	3.75E-07
Autodegradation of Cdh1 by Cdh1:APC/C (R-HSA-174084)	63	9	.66	+	13.63	5.69E-08	1.62E-06
Budding and maturation of HIV virion (R-HSA-162588)	28	4	.29	+	13.63	3.22E-04	3.84E-03
HSP90 chaperone cycle for steroid hormone receptors (SHR) (R-HSA-3371497)	56	8	.59	+	13.63	3.16E-07	6.36E-06
Regulation of RUNX2 expression and activity (R-HSA-8939902)	71	10	.74	+	13.44	1.16E-08	5.77E-07
Orc1 removal from chromatin (R-HSA-68949)	71	10	.74	+	13.44	1.16E-08	5.64E-07
Asymmetric localization of PCP proteins (R-HSA-4608870)	64	9	.67	+	13.42	6.43E-08	1.74E-06
p53-Dependent G1/S DNA damage checkpoint (R-HSA-69580)	65	9	.68	+	13.21	7.25E-08	1.94E-06
p53-Dependent G1 DNA Damage Response (R-HSA-69563)	65	9	.68	+	13.21	7.25E-08	1.91E-06
Hedgehog ligand biogenesis (R-HSA-5358346)	65	9	.68	+	13.21	7.25E-08	1.89E-06
Cellular response to heat stress (R-HSA-3371556)	87	12	.91	+	13.16	4.79E-10	5.52E-08
Downstream signaling events of B Cell Receptor (BCR) (R-HSA-1168372)	81	11	.85	+	12.96	2.99E-09	1.87E-07
G1/S DNA Damage Checkpoints (R-HSA-69615)	67	9	.70	+	12.82	9.18E-08	2.29E-06
APC/C:Cdc20 mediated degradation of Securin (R-HSA-174154)	67	9	.70	+	12.82	9.18E-08	2.26E-06
Degradation of beta-catenin by the destruction complex (R-HSA-195253)	82	11	.86	+	12.80	3.36E-09	1.99E-07
Hedgehog 'off' state (R-HSA-5610787)	112	15	1.17	+	12.78	4.47E-12	8.16E-10
Regulation of Hypoxia-inducible Factor (HIF) by oxygen (R-HSA-1234174)	75	10	.79	+	12.72	1.86E-08	7.41E-07
Cellular response to hypoxia (R-HSA-2262749)	75	10	.79	+	12.72	1.86E-08	7.28E-07
Pyruvate metabolism (R-HSA-70268)	30	4	.31	+	12.72	4.09E-04	4.76E-03
Assembly of the pre-replicative complex (R-HSA-68867)	68	9	.71	+	12.63	1.03E-07	2.51E-06
Regulation of RAS by GAPs (R-HSA-5658442)	68	9	.71	+	12.63	1.03E-07	2.48E-06
ABC transporter disorders (R-HSA-5619084)	76	10	.80	+	12.56	2.09E-08	7.75E-07
Regulation of PTEN stability and activity (R-HSA-8948751)	69	9	.72	+	12.45	1.15E-07	2.72E-06
RHO GTPases activate IQGAPs (R-HSA-5626467)	31	4	.32	+	12.31	4.58E-04	5.28E-03
Glyoxylate metabolism and glycine degradation (R-HSA-389661)	31	4	.32	+	12.31	4.58E-04	5.25E-03
Regulation of mRNA stability by proteins that bind AU-rich elements (R-HSA-450531)	86	11	.90	+	12.21	5.29E-09	3.05E-07
CDK-mediated phosphorylation and removal of Cdc6 (R-HSA-69017)	72	9	.75	+	11.93	1.61E-07	3.71E-06
Regulation of APC/C activators between G1/S and early anaphase (R-HSA-176408)	80	10	.84	+	11.93	3.25E-08	1.10E-06
Cdc20:Phospho-APC/C mediated degradation of Cyclin A (R-HSA-174184)	72	9	.75	+	11.93	1.61E-07	3.67E-06
APC/C:Cdh1 mediated degradation of Cdc20 and other APC/C:Cdh1 targeted proteins in late mitosis/early G1 (R-HSA-174178)	72	9	.75	+	11.93	1.61E-07	3.63E-06
UCH proteinases (R-HSA-5689603)	96	12	1.01	+	11.93	1.33E-09	1.04E-07
DARPP-32 events (R-HSA-180024)	24	3	.25	+	11.93	2.68E-03	2.44E-02
Signaling by NOTCH4 (R-HSA-9013694)	81	10	.85	+	11.78	3.62E-08	1.17E-06
APC:Cdc20 mediated degradation of cell cycle proteins prior to satisfation of the cell cycle checkpoint (R-HSA-179419)	73	9	.76	+	11.77	1.79E-07	3.92E-06
Gluconeogenesis (R-HSA-70263)	33	4	.35	+	11.57	5.68E-04	6.32E-03
Cyclin E associated events during G1/S transition (R-HSA-69202)	83	10	.87	+	11.50	4.47E-08	1.36E-06
APC/C:Cdc20 mediated degradation of mitotic proteins (R-HSA-176409)	75	9	.79	+	11.45	2.21E-07	4.79E-06
PCP/CE pathway (R-HSA-4086400)	92	11	.96	+	11.41	1.00E-08	5.12E-07
ER-Phagosome pathway (R-HSA-1236974)	84	10	.88	+	11.36	4.96E-08	1.47E-06
Activation of APC/C and APC/C:Cdc20 mediated degradation of mitotic proteins (R-HSA-176814)	76	9	.80	+	11.30	2.45E-07	5.11E-06
Cyclin A:Cdk2-associated events at S phase entry (R-HSA-69656)	85	10	.89	+	11.23	5.49E-08	1.60E-06
APC/C-mediated degradation of cell cycle proteins (R-HSA-174143)	86	10	.90	+	11.10	6.07E-08	1.68E-06
Regulation of mitotic cell cycle (R-HSA-453276)	86	10	.90	+	11.10	6.07E-08	1.66E-06
Smooth Muscle Contraction (R-HSA-445355)	35	4	.37	+	10.91	6.96E-04	7.55E-03
Host Interactions of HIV factors (R-HSA-162909)	125	14	1.31	+	10.69	2.05E-10	2.65E-08
CREB phosphorylation through the activation of Ras (R-HSA-442742)	27	3	.28	+	10.60	3.63E-03	3.21E-02
Switching of origins to a post-replicative state (R-HSA-69052)	90	10	.94	+	10.60	8.99E-08	2.26E-06
Interleukin-1 signaling (R-HSA-9020702)	101	11	1.06	+	10.39	2.43E-08	8.47E-07
Histidine, lysine, phenylalanine, tyrosine, proline and tryptophan catabolism (R-HSA-6788656)	46	5	.48	+	10.37	1.83E-04	2.29E-03
Recycling pathway of L1 (R-HSA-437239)	47	5	.49	+	10.15	2.00E-04	2.49E-03
DNA Replication Pre-Initiation (R-HSA-69002)	85	9	.89	+	10.11	5.84E-07	1.08E-05
M/G1 Transition (R-HSA-68874)	85	9	.89	+	10.11	5.84E-07	1.07E-05
Hedgehog 'on' state (R-HSA-5632684)	85	9	.89	+	10.11	5.84E-07	1.07E-05
Gene and protein expression by JAK-STAT signaling after Interleukin-12 stimulation (R-HSA-8950505)	38	4	.40	+	10.05	9.25E-04	9.65E-03
CLEC7A (Dectin-1) signaling (R-HSA-5607764)	97	10	1.02	+	9.84	1.71E-07	3.79E-06
Signaling by Hedgehog (R-HSA-5358351)	148	15	1.55	+	9.67	1.66E-10	2.27E-08
MAPK6/MAPK4 signaling (R-HSA-5687128)	89	9	.93	+	9.65	8.33E-07	1.47E-05
Antigen processing-Cross presentation (R-HSA-1236975)	100	10	1.05	+	9.54	2.23E-07	4.78E-06
Synthesis of active ubiquitin: roles of E1 and E2 enzymes (R-HSA-8866652)	30	3	.31	+	9.54	4.77E-03	3.97E-02
Downstream TCR signaling (R-HSA-202424)	100	10	1.05	+	9.54	2.23E-07	4.73E-06
TNFR2 non-canonical NF-kB pathway (R-HSA-5668541)	100	10	1.05	+	9.54	2.23E-07	4.69E-06
G2/M Transition (R-HSA-69275)	195	19	2.04	+	9.30	1.05E-12	2.31E-10
ABC-family proteins mediated transport (R-HSA-382556)	103	10	1.08	+	9.27	2.87E-07	5.82E-06
Mitotic G2-G2/M phases (R-HSA-453274)	197	19	2.06	+	9.20	1.24E-12	2.48E-10
Eukaryotic Translation Elongation (R-HSA-156842)	94	9	.98	+	9.14	1.27E-06	2.11E-05
Transcriptional regulation by RUNX3 (R-HSA-8878159)	94	9	.98	+	9.14	1.27E-06	2.09E-05
Metabolism of polyamines (R-HSA-351202)	84	8	.88	+	9.09	5.19E-06	7.84E-05
Regulation of PLK1 Activity at G2/M Transition (R-HSA-2565942)	85	8	.89	+	8.98	5.63E-06	8.44E-05
Regulation of expression of SLITs and ROBOs (R-HSA-9010553)	170	16	1.78	+	8.98	1.10E-10	1.61E-08
Pyruvate metabolism and Citric Acid (TCA) cycle (R-HSA-71406)	54	5	.57	+	8.84	3.64E-04	4.29E-03
Glucagon signaling in metabolic regulation (R-HSA-163359)	33	3	.35	+	8.68	6.10E-03	4.99E-02
RUNX1 regulates transcription of genes involved in differentiation of HSCs (R-HSA-8939236)	99	9	1.04	+	8.68	1.89E-06	3.05E-05
The citric acid (TCA) cycle and respiratory electron transport (R-HSA-1428517)	173	15	1.81	+	8.27	1.23E-09	1.08E-07
Ribosomal scanning and start codon recognition (R-HSA-72702)	58	5	.61	+	8.23	4.94E-04	5.61E-03
Translation initiation complex formation (R-HSA-72649)	58	5	.61	+	8.23	4.94E-04	5.58E-03
Interleukin-12 signaling (R-HSA-9020591)	47	4	.49	+	8.12	1.92E-03	1.82E-02
Activation of the mRNA upon binding of the cap-binding complex and eIFs, and subsequent binding to 43S (R-HSA-72662)	59	5	.62	+	8.09	5.31E-04	5.94E-03
Transcriptional regulation by RUNX2 (R-HSA-8878166)	118	10	1.24	+	8.09	9.16E-07	1.59E-05
Translocation of SLC2A4 (GLUT4) to the plasma membrane (R-HSA-1445148)	71	6	.74	+	8.07	1.49E-04	1.88E-03
Synthesis of DNA (R-HSA-69239)	119	10	1.25	+	8.02	9.84E-07	1.70E-05
G1/S Transition (R-HSA-69206)	131	11	1.37	+	8.01	2.82E-07	5.83E-06
Beta-catenin independent WNT signaling (R-HSA-3858494)	143	12	1.50	+	8.01	8.08E-08	2.06E-06
Signaling by ROBO receptors (R-HSA-376176)	216	18	2.26	+	7.95	4.70E-11	7.93E-09
Gap junction trafficking (R-HSA-190828)	48	4	.50	+	7.95	2.06E-03	1.95E-02
TCR signaling (R-HSA-202403)	121	10	1.27	+	7.89	1.13E-06	1.91E-05
Gap junction trafficking and regulation (R-HSA-157858)	49	4	.51	+	7.79	2.21E-03	2.07E-02
Respiratory electron transport, ATP synthesis by chemiosmotic coupling, and heat production by uncoupling proteins. (R-HSA-163200)	123	10	1.29	+	7.76	1.30E-06	2.13E-05
Interleukin-1 family signaling (R-HSA-446652)	137	11	1.44	+	7.66	4.28E-07	8.30E-06
Respiratory electron transport (R-HSA-611105)	100	8	1.05	+	7.63	1.70E-05	2.42E-04
Protein folding (R-HSA-391251)	100	8	1.05	+	7.63	1.70E-05	2.41E-04
MAP kinase activation (R-HSA-450294)	63	5	.66	+	7.57	7.02E-04	7.58E-03
Apoptosis (R-HSA-109581)	165	13	1.73	+	7.52	4.61E-08	1.38E-06
DNA Replication (R-HSA-69306)	127	10	1.33	+	7.51	1.71E-06	2.77E-05
Peptide chain elongation (R-HSA-156902)	89	7	.93	+	7.51	6.39E-05	8.54E-04
Programmed Cell Death (R-HSA-5357801)	168	13	1.76	+	7.38	5.61E-08	1.62E-06
Mitochondrial protein import (R-HSA-1268020)	65	5	.68	+	7.34	8.02E-04	8.53E-03
COPI-independent Golgi-to-ER retrograde traffic (R-HSA-6811436)	52	4	.54	+	7.34	2.71E-03	2.46E-02
Separation of Sister Chromatids (R-HSA-2467813)	186	14	1.95	+	7.18	2.37E-08	8.38E-07
Regulation of HSF1-mediated heat shock response (R-HSA-3371453)	67	5	.70	+	7.12	9.12E-04	9.56E-03
Chaperonin-mediated protein folding (R-HSA-390466)	94	7	.98	+	7.11	8.83E-05	1.14E-03
Mitotic G1-G1/S phases (R-HSA-453279)	148	11	1.55	+	7.09	8.76E-07	1.54E-05
Nonsense Mediated Decay (NMD) independent of the Exon Junction Complex (EJC) (R-HSA-975956)	95	7	1.00	+	7.03	9.40E-05	1.21E-03
Loss of proteins required for interphase microtubule organization from the centrosome (R-HSA-380284)	68	5	.71	+	7.02	9.71E-04	9.99E-03
Loss of Nlp from mitotic centrosomes (R-HSA-380259)	68	5	.71	+	7.02	9.71E-04	9.94E-03
G2/M Checkpoints (R-HSA-69481)	151	11	1.58	+	6.95	1.05E-06	1.79E-05
Mitotic Anaphase (R-HSA-68882)	194	14	2.03	+	6.89	3.89E-08	1.23E-06
L13a-mediated translational silencing of Ceruloplasmin expression (R-HSA-156827)	111	8	1.16	+	6.88	3.44E-05	4.77E-04
Mitotic Metaphase and Anaphase (R-HSA-2555396)	195	14	2.04	+	6.85	4.13E-08	1.29E-06
C-type lectin receptors (CLRs) (R-HSA-5621481)	140	10	1.47	+	6.82	3.87E-06	6.02E-05
GTP hydrolysis and joining of the 60S ribosomal subunit (R-HSA-72706)	112	8	1.17	+	6.82	3.65E-05	5.04E-04
Metabolism of amino acids and derivatives (R-HSA-71291)	365	26	3.82	+	6.80	5.73E-14	4.19E-11
Platelet degranulation (R-HSA-114608)	127	9	1.33	+	6.76	1.26E-05	1.83E-04
Interleukin-17 signaling (R-HSA-448424)	71	5	.74	+	6.72	1.16E-03	1.16E-02
FCERI mediated NF-kB activation (R-HSA-2871837)	142	10	1.49	+	6.72	4.36E-06	6.73E-05
AURKA Activation by TPX2 (R-HSA-8854518)	71	5	.74	+	6.72	1.16E-03	1.16E-02
Infectious disease (R-HSA-5663205)	370	26	3.88	+	6.71	7.71E-14	3.38E-11
HIV Infection (R-HSA-162906)	228	16	2.39	+	6.70	5.88E-09	3.30E-07
Interleukin-12 family signaling (R-HSA-447115)	57	4	.60	+	6.70	3.70E-03	3.23E-02
Disorders of transmembrane transporters (R-HSA-5619115)	144	10	1.51	+	6.63	4.90E-06	7.51E-05
Response to elevated platelet cytosolic Ca2+ (R-HSA-76005)	132	9	1.38	+	6.51	1.69E-05	2.41E-04
Viral mRNA Translation (R-HSA-192823)	89	6	.93	+	6.43	4.68E-04	5.34E-03
Eukaryotic Translation Initiation (R-HSA-72613)	119	8	1.25	+	6.42	5.48E-05	7.41E-04
Cap-dependent Translation Initiation (R-HSA-72737)	119	8	1.25	+	6.42	5.48E-05	7.37E-04
Influenza Infection (R-HSA-168254)	151	10	1.58	+	6.32	7.27E-06	1.08E-04
Cellular responses to stress (R-HSA-2262752)	393	26	4.12	+	6.31	2.85E-13	1.04E-10
RAF/MAP kinase cascade (R-HSA-5673001)	230	15	2.41	+	6.22	4.44E-08	1.37E-06
PTEN Regulation (R-HSA-6807070)	138	9	1.45	+	6.22	2.35E-05	3.30E-04
Recruitment of NuMA to mitotic centrosomes (R-HSA-380320)	93	6	.97	+	6.16	5.84E-04	6.46E-03
Selenocysteine synthesis (R-HSA-2408557)	93	6	.97	+	6.16	5.84E-04	6.42E-03
Eukaryotic Translation Termination (R-HSA-72764)	93	6	.97	+	6.16	5.84E-04	6.39E-03
Influenza Life Cycle (R-HSA-168255)	140	9	1.47	+	6.14	2.62E-05	3.65E-04
MAPK1/MAPK3 signaling (R-HSA-5684996)	235	15	2.46	+	6.09	5.80E-08	1.63E-06
Muscle contraction (R-HSA-397014)	204	13	2.14	+	6.08	4.61E-07	8.78E-06
RHO GTPases activate PKNs (R-HSA-5625740)	63	4	.66	+	6.06	5.18E-03	4.28E-02
Signaling by the B Cell Receptor (BCR) (R-HSA-983705)	174	11	1.82	+	6.03	3.85E-06	6.03E-05
Centrosome maturation (R-HSA-380287)	80	5	.84	+	5.96	1.92E-03	1.83E-02
Recruitment of mitotic centrosome proteins and complexes (R-HSA-380270)	80	5	.84	+	5.96	1.92E-03	1.83E-02
Semaphorin interactions (R-HSA-373755)	64	4	.67	+	5.96	5.46E-03	4.50E-02
S Phase (R-HSA-69242)	161	10	1.69	+	5.93	1.24E-05	1.80E-04
Influenza Viral RNA Transcription and Replication (R-HSA-168273)	131	8	1.37	+	5.83	1.04E-04	1.33E-03
Nonsense-Mediated Decay (NMD) (R-HSA-927802)	115	7	1.20	+	5.81	2.86E-04	3.48E-03
Nonsense Mediated Decay (NMD) enhanced by the Exon Junction Complex (EJC) (R-HSA-975957)	115	7	1.20	+	5.81	2.86E-04	3.47E-03
Glycolysis (R-HSA-70171)	66	4	.69	+	5.78	6.05E-03	4.96E-02
Selenoamino acid metabolism (R-HSA-2408522)	116	7	1.22	+	5.76	3.01E-04	3.60E-03
Neddylation (R-HSA-8951664)	234	14	2.45	+	5.71	3.41E-07	6.80E-06
Cellular responses to external stimuli (R-HSA-8953897)	470	28	4.92	+	5.69	3.66E-13	1.15E-10
MyD88 cascade initiated on plasma membrane (R-HSA-975871)	84	5	.88	+	5.68	2.35E-03	2.19E-02
Toll Like Receptor 5 (TLR5) Cascade (R-HSA-168176)	84	5	.88	+	5.68	2.35E-03	2.18E-02
Toll Like Receptor 10 (TLR10) Cascade (R-HSA-168142)	84	5	.88	+	5.68	2.35E-03	2.17E-02
Formation of a pool of free 40S subunits (R-HSA-72689)	101	6	1.06	+	5.67	8.79E-04	9.26E-03
L1CAM interactions (R-HSA-373760)	118	7	1.24	+	5.66	3.32E-04	3.93E-03
Glucose metabolism (R-HSA-70326)	85	5	.89	+	5.61	2.46E-03	2.26E-02
Ub-specific processing proteases (R-HSA-5689880)	205	12	2.15	+	5.59	2.96E-06	4.67E-05
Axon guidance (R-HSA-422475)	550	31	5.76	+	5.38	7.26E-14	3.98E-11
Post-translational protein phosphorylation (R-HSA-8957275)	107	6	1.12	+	5.35	1.17E-03	1.16E-02
TRAF6 mediated induction of NFkB and MAP kinases upon TLR7/8 or 9 activation (R-HSA-975138)	91	5	.95	+	5.24	3.26E-03	2.93E-02
MAPK family signaling cascades (R-HSA-5683057)	274	15	2.87	+	5.22	3.79E-07	7.42E-06
Toll Like Receptor 7/8 (TLR7/8) Cascade (R-HSA-168181)	92	5	.96	+	5.19	3.41E-03	3.05E-02
MyD88 dependent cascade initiated on endosome (R-HSA-975155)	92	5	.96	+	5.19	3.41E-03	3.04E-02
SRP-dependent cotranslational protein targeting to membrane (R-HSA-1799339)	112	6	1.17	+	5.11	1.46E-03	1.43E-02
MyD88:Mal cascade initiated on plasma membrane (R-HSA-166058)	94	5	.98	+	5.08	3.72E-03	3.24E-02
Toll Like Receptor TLR6:TLR2 Cascade (R-HSA-168188)	94	5	.98	+	5.08	3.72E-03	3.22E-02
Deubiquitination (R-HSA-5688426)	282	15	2.95	+	5.08	5.36E-07	1.00E-05
Fc epsilon receptor (FCERI) signaling (R-HSA-2454202)	189	10	1.98	+	5.05	4.55E-05	6.19E-04
Anchoring of the basal body to the plasma membrane (R-HSA-5620912)	96	5	1.01	+	4.97	4.05E-03	3.50E-02
Toll Like Receptor 3 (TLR3) Cascade (R-HSA-168164)	96	5	1.01	+	4.97	4.05E-03	3.48E-02
Toll Like Receptor 9 (TLR9) Cascade (R-HSA-168138)	96	5	1.01	+	4.97	4.05E-03	3.47E-02
TRIF(TICAM1)-mediated TLR4 signaling (R-HSA-937061)	97	5	1.02	+	4.92	4.23E-03	3.60E-02
Toll Like Receptor TLR1:TLR2 Cascade (R-HSA-168179)	97	5	1.02	+	4.92	4.23E-03	3.59E-02
MyD88-independent TLR4 cascade (R-HSA-166166)	97	5	1.02	+	4.92	4.23E-03	3.58E-02
Toll Like Receptor 2 (TLR2) Cascade (R-HSA-181438)	97	5	1.02	+	4.92	4.23E-03	3.56E-02
Clathrin-mediated endocytosis (R-HSA-8856828)	138	7	1.45	+	4.84	8.08E-04	8.55E-03
Signaling by NOTCH (R-HSA-157118)	201	10	2.11	+	4.75	7.43E-05	9.87E-04
TCF dependent signaling in response to WNT (R-HSA-201681)	202	10	2.12	+	4.72	7.73E-05	1.02E-03
Regulation of Insulin-like Growth Factor (IGF) transport and uptake by Insulin-like Growth Factor Binding Proteins (IGFBPs) (R-HSA-381426)	124	6	1.30	+	4.62	2.38E-03	2.19E-02
M Phase (R-HSA-68886)	353	17	3.70	+	4.60	3.51E-07	6.93E-06
Cell Cycle Checkpoints (R-HSA-69620)	271	13	2.84	+	4.58	9.05E-06	1.34E-04
Diseases of signal transduction (R-HSA-5663202)	360	17	3.77	+	4.51	4.56E-07	8.77E-06
Signaling by WNT (R-HSA-195721)	297	14	3.11	+	4.50	4.94E-06	7.52E-05
Signaling by Interleukins (R-HSA-449147)	449	20	4.70	+	4.25	1.05E-07	2.51E-06
RHO GTPases Activate Formins (R-HSA-5663220)	135	6	1.41	+	4.24	3.57E-03	3.16E-02
Intracellular signaling by second messengers (R-HSA-9006925)	271	12	2.84	+	4.23	4.25E-05	5.82E-04
Transcriptional regulation by RUNX1 (R-HSA-8878171)	205	9	2.15	+	4.19	4.12E-04	4.77E-03
Neutrophil degranulation (R-HSA-6798695)	479	20	5.02	+	3.98	2.84E-07	5.82E-06
PIP3 activates AKT signaling (R-HSA-1257604)	240	10	2.51	+	3.98	2.96E-04	3.56E-03
Mitotic Prometaphase (R-HSA-68877)	194	8	2.03	+	3.94	1.26E-03	1.25E-02
Organelle biogenesis and maintenance (R-HSA-1852241)	292	12	3.06	+	3.92	8.43E-05	1.11E-03
Translation (R-HSA-72766)	293	12	3.07	+	3.91	8.70E-05	1.13E-03
Cell Cycle, Mitotic (R-HSA-69278)	495	20	5.19	+	3.86	4.67E-07	8.82E-06
Cilium Assembly (R-HSA-5617833)	200	8	2.10	+	3.82	1.52E-03	1.47E-02
RHO GTPase Effectors (R-HSA-195258)	278	11	2.91	+	3.78	2.28E-04	2.79E-03
Cytokine Signaling in Immune system (R-HSA-1280215)	669	26	7.01	+	3.71	1.69E-08	7.00E-07
Antigen processing: Ubiquitination & Proteasome degradation (R-HSA-983168)	309	12	3.24	+	3.71	1.41E-04	1.78E-03
Platelet activation, signaling and aggregation (R-HSA-76002)	259	10	2.71	+	3.68	5.26E-04	5.91E-03
Cell Cycle (R-HSA-1640170)	600	22	6.29	+	3.50	5.92E-07	1.07E-05
Interferon Signaling (R-HSA-913531)	193	7	2.02	+	3.46	4.97E-03	4.12E-02
Disease (R-HSA-1643685)	1023	36	10.72	+	3.36	3.02E-10	3.68E-08
Class I MHC mediated antigen processing & presentation (R-HSA-983169)	372	13	3.90	+	3.34	2.04E-04	2.52E-03
Metabolism of RNA (R-HSA-8953854)	660	23	6.92	+	3.33	7.57E-07	1.35E-05
Metabolism (R-HSA-1430728)	2061	68	21.60	+	3.15	7.08E-18	1.55E-14
Developmental Biology (R-HSA-1266738)	1038	33	10.88	+	3.03	2.02E-08	7.65E-07
Signaling by Rho GTPases (R-HSA-194315)	408	12	4.28	+	2.81	1.52E-03	1.47E-02
Metabolism of proteins (R-HSA-392499)	2078	60	21.77	+	2.76	3.74E-13	1.02E-10
Membrane Trafficking (R-HSA-199991)	621	17	6.51	+	2.61	3.76E-04	4.41E-03
Post-translational protein modification (R-HSA-597592)	1390	38	14.56	+	2.61	7.35E-08	1.89E-06
Innate Immune System (R-HSA-168249)	1102	30	11.55	+	2.60	2.26E-06	3.61E-05
Transport of small molecules (R-HSA-382551)	716	18	7.50	+	2.40	1.09E-03	1.11E-02
Vesicle-mediated transport (R-HSA-5653656)	720	18	7.54	+	2.39	1.12E-03	1.12E-02
Hemostasis (R-HSA-109582)	671	16	7.03	+	2.28	2.94E-03	2.65E-02
Adaptive Immune System (R-HSA-1280218)	818	18	8.57	+	2.10	4.24E-03	3.56E-02
Immune System (R-HSA-168256)	2035	43	21.32	+	2.02	1.02E-05	1.50E-04
Signal Transduction (R-HSA-162582)	2667	46	27.95	+	1.65	7.27E-04	7.80E-03
Unclassified (UNCLASSIFIED)	10452	51	109.52	-	.47	8.92E-16	9.77E-13
