# Supplementary material for: Effects of 12 Weeks of Hypertrophy Resistance Exercise Training Combined with Collagen Peptide Supplementation on the Skeletal Muscle Proteome in Recreationally Active Men
Source: Nutrients. 2019 May 14;11(5):1072. doi: 10.3390/nu11051072 (PMC6566884; doi:10.3390/nu11051072)
Supplement: Supplementary file 1 [file nutrients-11-01072-s001.zip › Supplement Table S2.xlsx]

## Sheet: Table S1
Additional to Table 5
Contractile fiber
Accession	Anova (p)	FDR	Max fold change	Highest mean condition	Lowest mean condition	Description	Normalized abundance
							Verum 3		Verum 1
							mean	sd	mean	sd
P35609	0.000870826	0.006	1.57228	Verum 3	Verum 1	ACTN2_HUMAN Alpha-actinin-2 OS=Homo sapiens GN=ACTN2 PE=1 SV=1	1.43898e+07	4.29729e+06	9.15217e+06	1.20526e+06
Q9GZV1	0.00635384	0.025	1.61684	Verum 3	Verum 1	ANKR2_HUMAN Ankyrin repeat domain-containing protein 2 OS=Homo sapiens GN=ANKRD2 PE=1 SV=3	1.19507e+06	501250	739140	229542
O95817	0.000468811	0.004	1.86602	Verum 3	Verum 1	BAG3_HUMAN BAG family molecular chaperone regulator 3 OS=Homo sapiens GN=BAG3 PE=1 SV=3	172172	75584.6	92267.3	22748
O00499	1.55414e-06	0	1.78919	Verum 3	Verum 1	BIN1_HUMAN Myc box-dependent-interacting protein 1 OS=Homo sapiens GN=BIN1 PE=1 SV=1	1.7452e+06	482301	975410	149394
P17661;P07197	0.000152728	0.002	1.6995	Verum 3	Verum 1	DESM_HUMAN Desmin OS=Homo sapiens GN=DES PE=1 SV=3	7.30975e+06	2.36972e+06	4.30111e+06	849001
O00757	0.00478176	0.02	1.51337	Verum 3	Verum 1	F16P2_HUMAN Fructose-1,6-bisphosphatase isozyme 2 OS=Homo sapiens GN=FBP2 PE=1 SV=2	3.04996e+06	905457	2.01534e+06	947656
Q96A32	0.00105579	0.007	1.69609	Verum 3	Verum 1	MLRS_HUMAN Myosin regulatory light chain 2, skeletal muscle isoform OS=Homo sapiens GN=MYLPF PE=2 SV=1	1.03163e+08	3.55513e+07	6.0824e+07	1.73516e+07
P13535	0.0149082	0.047	2.5474	Verum 3	Verum 1	MYH8_HUMAN Myosin-8 OS=Homo sapiens GN=MYH8 PE=1 SV=3	5894.14	7981.6	2313.79	932.072
P05976;Q15111	0.00163298	0.009	1.60738	Verum 3	Verum 1	MYL1_HUMAN Myosin light chain 1/3, skeletal muscle isoform OS=Homo sapiens GN=MYL1 PE=2 SV=3	1.48638e+08	4.83975e+07	9.24724e+07	2.28206e+07
Q9UBF9	0.00150128	0.008	1.50995	Verum 3	Verum 1	MYOTI_HUMAN Myotilin OS=Homo sapiens GN=MYOT PE=1 SV=2	1.68236e+06	513668	1.11419e+06	202778
O14974	0.00504805	0.021	1.53526	Verum 3	Verum 1	MYPT1_HUMAN Protein phosphatase 1 regulatory subunit 12A OS=Homo sapiens GN=PPP1R12A PE=1 SV=1	137651	48134.1	89659.7	19205.3
Q53GG5	2.2457e-05	0	1.93172	Verum 3	Verum 1	PDLI3_HUMAN PDZ and LIM domain protein 3 OS=Homo sapiens GN=PDLIM3 PE=1 SV=1	5.09114e+06	1.62433e+06	2.63555e+06	560632
P60900	0.00380808	0.017	1.56113	Verum 3	Verum 1	PSA6_HUMAN Proteasome subunit alpha type-6 OS=Homo sapiens GN=PSMA6 PE=1 SV=1	61054.7	18438.2	39109.2	9546.29
Q9UHP9	2.15781e-05	0	2.02821	Verum 3	Verum 1	SMPX_HUMAN Small muscular protein OS=Homo sapiens GN=SMPX PE=2 SV=3	1.05335e+06	439870	519353	88890.1
A8MU46	0.000277774	0.003	2.0468	Verum 3	Verum 1	SMTL1_HUMAN Smoothelin-like protein 1 OS=Homo sapiens GN=SMTNL1 PE=1 SV=1	228794	105226	111781	33098.2
P23327	0.000291714	0.003	1.95551	Verum 3	Verum 1	SRCH_HUMAN Sarcoplasmic reticulum histidine-rich calcium-binding protein OS=Homo sapiens GN=HRC PE=1 SV=1	55841.6	21913.9	28556	8301.44
Q9H7C4	0.00659097	0.026	1.51125	Verum 3	Verum 1	SYNCI_HUMAN Syncoilin OS=Homo sapiens GN=SYNC PE=1 SV=3	25046.4	8898.08	16573.3	4005.51
O15061	0.000288574	0.003	1.57286	Verum 3	Verum 1	SYNEM_HUMAN Synemin OS=Homo sapiens GN=SYNM PE=1 SV=2	410810	125283	261187	50089.9
Q8N3V7	5.21862e-06	0.016	1.81562	Verum 3	Verum 1	SYNPO_HUMAN Synaptopodin OS=Homo sapiens GN=SYNPO PE=1 SV=2	215823	50893.4	118870	28734.3
Q9NZQ9	0.00012199	0.002	1.91612	Verum 3	Verum 1	TMOD4_HUMAN Tropomodulin-4 OS=Homo sapiens GN=TMOD4 PE=2 SV=1	690745	266693	360491	127501
P02585;P27482	0.000156992	0.002	1.97596	Verum 3	Verum 1	TNNC2_HUMAN Troponin C, skeletal muscle OS=Homo sapiens GN=TNNC2 PE=1 SV=2	2.21976e+07	8.2018e+06	1.12339e+07	3.31028e+06
P48788	0.000819375	0.006	1.97738	Verum 3	Verum 1	TNNI2_HUMAN Troponin I, fast skeletal muscle OS=Homo sapiens GN=TNNI2 PE=1 SV=2	3.0477e+07	1.25852e+07	1.54128e+07	5.45514e+06
P07951;O75330	4.14787e-06	0	1.87763	Verum 3	Verum 1	TPM2_HUMAN Tropomyosin beta chain OS=Homo sapiens GN=TPM2 PE=1 SV=1	4.40023e+07	1.36762e+07	2.3435e+07	3.30153e+06
P06753	0.00057703	0.004	2.06908	Verum 3	Verum 1	TPM3_HUMAN Tropomyosin alpha-3 chain OS=Homo sapiens GN=TPM3 PE=1 SV=2	1.73054e+07	1.12273e+07	8.36379e+06	2.29279e+06
Q9BYV2	0.00946638	0.033	2.14599	Verum 3	Verum 1	TRI54_HUMAN Tripartite motif-containing protein 54 OS=Homo sapiens GN=TRIM54 PE=1 SV=3	8646.63	5591.59	4029.21	1887.96
							Placebo 3		Placebo 1
							mean	sd	mean	sd
P02511	0.00543433	0.037	2.01425	Placebo 3	Placebo 1	CRYAB_HUMAN Alpha-crystallin B chain OS=Homo sapiens GN=CRYAB PE=1 SV=2	1.17353e+07	2.01425	5.82612e+06	2.35634e+06
Q6P5Q4	0.00125824	0.014	2.80473	Placebo 3	Placebo 1	LMOD2_HUMAN Leiomodin-2 OS=Homo sapiens GN=LMOD2 PE=1 SV=2	8482.68	2.80473	3024.42	3005.11
Additional to Table 6
Collagen proteins
Accession	Anova (p)		Max fold change	Highest mean condition	Lowest mean condition	Description	Normalized abundance
							Verum 3		Verum 1
							mean	sd	mean	sd
P12110	3.47601e-05	0.001	2.86497	Verum 3	Verum 1	CO6A2_HUMAN Collagen alpha-2(VI) chain OS=Homo sapiens GN=COL6A2 PE=1 SV=4	52593.8	30146.2	18357.5	5692.15
P02751	0.00120287	0.007	4.45676	Verum 3	Verum 1	FINC_HUMAN Fibronectin OS=Homo sapiens GN=FN1 PE=1 SV=4	21356.3	20761.9	4791.89	1990.78
P11047	0.00565097	0.023	1.89369	Verum 3	Verum 1	LAMC1_HUMAN Laminin subunit gamma-1 OS=Homo sapiens GN=LAMC1 PE=1 SV=3	27939.6	14689.9	14754	5374.35
							Placebo 3		Placebo 1
							mean	sd	mean	sd
P12110	4.42669e-06	0	3.173	Placebo 3	Placebo 1	CO6A2_HUMAN Collagen alpha-2(VI) chain OS=Homo sapiens GN=COL6A2 PE=1 SV=4	57418.4	34012.4	18095.9	6271.44
P02751	0.00235007	0.021	2.24464	Placebo 3	Placebo 1	FINC_HUMAN Fibronectin OS=Homo sapiens GN=FN1 PE=1 SV=4	11315.6	4853.92	5041.14	4065.28
P11047	0.00264844	0.022	1.70707	Placebo 3	Placebo 1	LAMC1_HUMAN Laminin subunit gamma-1 OS=Homo sapiens GN=LAMC1 PE=1 SV=3	25621.8	10166.7	15009.3	5170.18
							Verum 3		Verum 1
							mean	sd	mean	sd
P20908	0.00400283	0.018	108.741	Verum 3	Verum 1	CO5A1_HUMAN Collagen alpha-1(V) chain OS=Homo sapiens GN=COL5A1 PE=1 SV=3	4410.09	13715.7	40.5559	134.63
P39059	0.00759071	0.028	1.69131	Verum 3	Verum 1	COFA1_HUMAN Collagen alpha-1(XV) chain OS=Homo sapiens GN=COL15A1 PE=1 SV=2	18619.8	8431.91	11009.1	8653.08
P39060	5.25784e-05	0.001	2.85071	Verum 3	Verum 1	COIA1_HUMAN Collagen alpha-1(XVIII) chain OS=Homo sapiens GN=COL18A1 PE=1 SV=5	232993	112242	81731.6	32536.1
							Placebo 3		Placebo 1
							mean	sd	mean	sd
P51884	3.70907e-05	0.001	1.59154	Placebo 3	Placebo 1	LUM_HUMAN Lumican OS=Homo sapiens GN=LUM PE=1 SV=2	394197	1.59154	247683	47985.9
